# Supplementary material for: 75As Nuclear Magnetic Resonance Spectroscopic Investigation of the Thioarsenate Speciation in Strongly Alkaline Sulfidic Leaching Solutions
Source: Molecules. 2024 Jun 14;29(12):2848. doi: 10.3390/molecules29122848 (PMC11207089; doi:10.3390/molecules29122848)
Supplement: Supplementary file 1 [file molecules-29-02848-s001.zip]

Archive with 1 entries (1 files):
- molecules-3015106-supplementary.pdf
